# Supplementary material for: WNT16 Influences Bone Mineral Density, Cortical Bone Thickness, Bone Strength, and Osteoporotic Fracture Risk
Source: PLoS Genet. 2012 Jul 5;8(7):e1002745. doi: 10.1371/journal.pgen.1002745 (PMC3390364; doi:10.1371/journal.pgen.1002745)
Supplement: Table S4 — 54 genome-wide significant SNPs in 7q31 for forearm BMD GWAS meta-analysis. (XLSX) [file pgen.1002745.s014.xlsx]

## Sheet: Sheet1
Table S4. 54 genome wide significant SNPs in 7q31
CHR	BP	SNP	effect allele	non-effect allele	effect allele frequency	beta	se	beta lower 95CI	beta upper 95CI	z	pvalue	i2	number of studies	number of samples	effects
7	120760857	rs2536189	C	G	0.578408	-0.159356	0.019733	-0.198032	-0.12068	-8.07574	8.45e-16	0	5	5038	-----
7	120757005	rs2908004	A	G	0.420245	0.159279	0.019821	0.12043	0.198128	8.03595	1.17e-15	0	5	5016	+++++
7	120819115	rs4727924	C	T	0.544484	-0.147519	0.018544	-0.183865	-0.111174	-7.95524	2.24e-15	0	5	5419	-----
7	120820357	rs7776725	C	T	0.261535	0.165062	0.021198	0.123514	0.206611	7.78663	8.54e-15	0.569251	5	5419	+++++
7	120812738	rs718766	C	T	0.261282	0.16421	0.021138	0.122781	0.20564	7.76864	9.83e-15	0.58	5	5419	+++++
7	120805815	rs917727	C	T	0.738978	-0.163626	0.021146	-0.205072	-0.122179	-7.73787	1.25e-14	0.592813	5	5419	-----
7	120806093	rs917726	A	T	0.738907	-0.163852	0.021199	-0.205402	-0.122303	-7.72933	1.34e-14	0.589852	5	5419	-----
7	120794485	rs2254595	C	T	0.455396	0.142687	0.018478	0.106471	0.178903	7.7222	1.41e-14	0	5	5419	+++++
7	120778073	rs2536182	C	G	0.555858	-0.14541	0.018884	-0.182423	-0.108398	-7.70018	1.68e-14	0	5	5308	-----
7	120781909	rs2536180	C	T	0.454621	0.142404	0.018571	0.106005	0.178803	7.66808	2.15e-14	0	5	5420	+++++
7	120785513	rs3801382	G	T	0.258576	0.160032	0.021427	0.118035	0.202029	7.46867	9.88e-14	0.618919	5	5385	+++++
7	120762001	rs3801387	A	G	0.741185	-0.156916	0.021504	-0.199064	-0.114769	-7.29709	3.56e-13	0.557161	5	5418	-----
7	120766325	rs2707466	C	T	0.594871	-0.14326	0.020342	-0.183131	-0.10339	-7.04255	2.25e-12	0	5	4840	-----
7	120754026	rs3779381	A	G	0.768797	-0.15942	0.023573	-0.205622	-0.113218	-6.76296	1.59e-11	0.513233	5	5051	-----
7	120630944	rs6947494	C	T	0.612105	0.117035	0.018901	0.07999	0.154081	6.19207	6.82e-10	0	5	5412	+++++
7	120631560	rs1917118	C	T	0.612086	0.116907	0.018899	0.079866	0.153949	6.18595	7.08e-10	0	5	5412	+++++
7	120630752	rs7797976	C	T	0.61207	0.11692	0.018902	0.079871	0.153968	6.18542	7.11e-10	0	5	5412	+++++
7	120619259	rs10085590	A	G	0.611984	0.116932	0.018909	0.079871	0.153993	6.18403	7.17e-10	0	5	5412	+++++
7	120635621	rs6954210	A	G	0.38781	-0.116766	0.018892	-0.153795	-0.079737	-6.18059	7.33e-10	0	5	5412	-----
7	120613474	rs1554634	C	T	0.38785	-0.116791	0.0189	-0.153834	-0.079748	-6.17953	7.38e-10	0	5	5418	-----
7	120640843	rs7786203	A	G	0.387688	-0.116235	0.018877	-0.153234	-0.079236	-6.15754	8.47e-10	0	5	5413	-----
7	120639429	rs1357756	C	T	0.612201	0.116264	0.018886	0.079247	0.153281	6.15603	8.55e-10	0	5	5413	+++++
7	120639270	rs6970762	A	T	0.612165	0.116268	0.018889	0.079245	0.15329	6.15531	8.59e-10	0	5	5413	+++++
7	120609622	rs7798060	C	T	0.612445	0.116077	0.018865	0.079102	0.153052	6.15303	8.71e-10	0	5	5418	+++++
7	120640301	rs1534015	A	G	0.387765	-0.116139	0.018883	-0.15315	-0.079128	-6.15039	8.86e-10	0	5	5413	-----
7	120644983	rs1404268	A	G	0.387492	-0.11483	0.019004	-0.152077	-0.077583	-6.04257	1.73e-09	0	5	5409	-----
7	120655239	rs1524503	A	C	0.61268	0.11409	0.019044	0.076763	0.151416	5.9908	2.38e-09	0	5	5409	+++++
7	120609795	rs6965592	A	C	0.052508	0.240928	0.040406	0.161732	0.320124	5.96264	2.82e-09	0.65119	5	5407	++++-
7	120623652	rs7808138	A	T	0.0525	0.240933	0.040407	0.161736	0.32013	5.96268	2.82e-09	0.65119	5	5406	++++-
7	120599379	rs10260631	C	G	0.052307	0.238744	0.040652	0.159065	0.318423	5.8728	4.85e-09	0.648543	5	5391	++++-
7	120598917	rs10260002	A	G	0.052406	0.238115	0.040616	0.158509	0.317722	5.86266	5.16e-09	0.65146	5	5391	++++-
7	120577523	rs6950680	A	G	0.636751	0.110769	0.019018	0.073493	0.148045	5.82432	6.48e-09	0.078715	5	5412	+++++
7	120567185	rs872007	C	T	0.635572	0.109413	0.018995	0.072183	0.146643	5.76019	9.47e-09	0.105338	5	5416	+++++
7	120564855	rs6952113	A	G	0.364365	-0.109359	0.018987	-0.146573	-0.072145	-5.75975	9.49e-09	0.101826	5	5416	-----
7	120563517	rs13232048	G	T	0.635618	0.109328	0.01899	0.072107	0.146548	5.75717	9.64e-09	0.100649	5	5416	+++++
7	120562177	rs12706318	A	G	0.635618	0.109315	0.018991	0.072093	0.146536	5.75624	9.69e-09	0.100112	5	5416	+++++
7	120561396	rs7801723	C	T	0.635606	0.109296	0.018991	0.072074	0.146519	5.75515	9.75e-09	0.099273	5	5416	+++++
7	120550078	rs798946	C	T	0.364456	-0.109544	0.019058	-0.146898	-0.072191	-5.74801	1.02e-08	0.089529	5	5416	-----
7	120546135	rs798943	A	G	0.364458	-0.109535	0.019064	-0.1469	-0.072171	-5.74577	1.03e-08	0.089754	5	5416	-----
7	120566067	rs10248019	A	G	0.150762	0.14546	0.025326	0.095821	0.195098	5.74357	1.04e-08	0.335206	5	5419	+++++
7	120555482	rs13221538	C	T	0.849271	-0.144882	0.02532	-0.19451	-0.095254	-5.72196	1.18e-08	0.340137	5	5419	-----
7	120749400	rs2908007	A	G	0.632728	-0.12266	0.021709	-0.16521	-0.08011	-5.65013	1.8e-08	0.350452	5	4699	-----
7	120572300	rs13245690	A	G	0.632154	0.10838	0.019208	0.070731	0.146028	5.64229	1.88e-08	0.153458	5	5326	+++++
7	120534544	rs13223036	G	T	0.338787	-0.111658	0.019987	-0.150832	-0.072484	-5.58656	2.59e-08	0.182812	5	5235	-----
7	120550144	rs10225539	A	G	0.053744	0.222226	0.039931	0.143961	0.300492	5.5652	2.93e-08	0.636792	5	5411	++++-
7	120538635	rs10230185	A	C	0.946501	-0.222803	0.040102	-0.301403	-0.144204	-5.55596	3.09e-08	0.640744	5	5408	----+
7	120596482	rs10277559	A	C	0.947019	-0.223243	0.040366	-0.30236	-0.144126	-5.53048	3.57e-08	0.593637	5	5399	----+
7	120570661	rs10275439	A	G	0.351612	-0.107573	0.019455	-0.145705	-0.069441	-5.52925	3.59e-08	0	5	5298	-----
7	120594598	rs6951173	A	C	0.052995	0.223182	0.040367	0.144064	0.302301	5.52888	3.6e-08	0.593424	5	5400	++++-
7	120595436	rs10244109	A	G	0.052973	0.223185	0.040366	0.144067	0.302303	5.52897	3.6e-08	0.593453	5	5400	++++-
7	120686577	rs10274324	G	T	0.060533	0.212695	0.038544	0.137148	0.288242	5.5182	3.82e-08	0.058191	5	5383	+++++
7	120587113	rs10232353	C	G	0.052995	0.222485	0.040323	0.143453	0.301518	5.51763	3.83e-08	0.59868	5	5400	++++-
7	120686703	rs10229198	A	G	0.939351	-0.21145	0.038524	-0.286957	-0.135943	-5.4888	4.51e-08	0.047878	5	5382	-----
7	120687398	rs10259598	C	T	0.93937	-0.211358	0.038542	-0.286901	-0.135815	-5.4838	4.64e-08	0.037687	5	5382	-----
