# Supplementary material for: WNT16 Influences Bone Mineral Density, Cortical Bone Thickness, Bone Strength, and Osteoporotic Fracture Risk
Source: PLoS Genet. 2012 Jul 5;8(7):e1002745. doi: 10.1371/journal.pgen.1002745 (PMC3390364; doi:10.1371/journal.pgen.1002745)
Supplement: Table S8 — Bone measurement, genotyping, quality control, imputation by study for cortical bone thickness meta-analysis. (XLSX) [file pgen.1002745.s018.xlsx]

## Sheet: Sheet1
Table S8. Bone measurement, genotyping, quality control, imputation by study for cortical bone thickness meta-analysis
cohort	Bone measures	Genotyping platform	Genotyping Lab	Calling algorithm	QC	Imputation Software	reference dataset
GWAS
GOOD	Cortical volumetric BMD was measured on a single tibial and radial diaphyseal slice (at 25% of the bone length in the proximal direction of the distal end of the bone) using the Stratec XCT2000 (Germany). Periosteal circumference and cortical thickness were derived using a circular ring model. A threshold routine was used for defining cortical bone, which specified a voxel with a density >710 mg/…	Genotyping was performed with Illumina HumanHap610 arrays	Genetic Laboratory, Department of Internal Medicine, Erasmus Medical Center, Rotterdam, the Netherlands.	BeadStudio calling algorithm	(exclusion criteria: sample call rate <97.5%, excess autosomal heterozygosity >0.33 (FDR <0.1%), duplicates and/or first degree relatives identified using IBS probabilities (>97%), ethnic outliers (3 SD away from the population mean) using multi-dimensional scaling analysis with four principal coordinates), Across 22 duplicate samples, genotype concordance exceeded 99.9%.	MACH	HapMap2_rel22
YFS	Cortical bone was assessed at the 30% diaphyseal tibial site from the distal endplate. Periosteal circumference, and cortical thickness were derived using a circular ring model similar to the analysis of the GOOD cohort. Also, the cortical vBMD was evaluated. The same simple threshold of 710 mg/cm3 was used for defining cortical bone. The CVs for the tibial measurements ranged 0.6-2.6%.	Genomic DNA was extracted from peripheral blood leukocytes using a commercially available kit and Qiagen BioRobot M48 Workstation according to the manufacturer’s instructions (Qiagen, Hilden, Germany). Genotyping was done for 2556 samples using custom build Illumina Human 670k BeadChip	Welcome Trust Sanger Institute	Illuminus clustering algorithm	56 samples failed Sanger genotyping pipeline QC criteria (i.e., duplicated samples, heterozygosity, low call rate, or Sequenom fingerprint discrepancy). From the remaining 2500 samples one sample failed gender check, three were removed due to low genotyping call rate (< 0.95) and 54 samples for possible relatedness (pi-hat > 0.2) . 11,766 SNPs were excluded based on HWE test (p < = 1x10-6), 7,746…	MACH	HapMap2_rel22
ALSPAC	pQCT scans were performed on approximately 4500 children when they attended the age 15 research clinic. Cortical vBMD was measured on a single slice at the mid tibia using the Stratec XCT2000L (Germany). Periosteal circumference, endosteal circumference and cortical thickness were derived using a circular ring model. A threshold routine was used for defining cortical bone, which specified a voxel…	9912 ALSPAC individuals were genotyped using the Illumina HumanHap550 quad genome-wide SNP genotyping platform	23andMe, subcontracting the Wellcome Trust Sanger Institute, Cambridge, UK and the Laboratory Corporation of America, Burlington, NC, US	NA	Markers with <1% minor allele frequency >5% missing genotypes or which failed an exact test of Hardy-Weinberg equilibrium (HWE) (p<5x10-7) were excluded from further analysis. We also excluded any individuals who did not cluster with the CEU individuals in multidimensional scaling analysis, who had >3% missing data, minimal or excessive heterozygosity (>34.5% or <32% for the Sanger data and >33% …	MACH	HapMap2_rel22
replication
MrOS Sweden	Cortical bone was assessed at 38% diaphyseal tibial site. Periosteal circumference, endosteal circumference and cortical thickness were derived using a circular ring model. The simple threshold of 710 mg/cm3 was used for defining cortical bone. The CVs were <1% for all pQCT measurements. Adjustments for study centre were performed.	TaqMan	KBioscience	NA	The genotyping call rate was >97% and the SNPs were in Hardy-Weinberg equilibrium.	NA	NA
