# Supplementary material for: WNT16 Influences Bone Mineral Density, Cortical Bone Thickness, Bone Strength, and Osteoporotic Fracture Risk
Source: PLoS Genet. 2012 Jul 5;8(7):e1002745. doi: 10.1371/journal.pgen.1002745 (PMC3390364; doi:10.1371/journal.pgen.1002745)
Supplement: Table S9 — Genome-wide genotyping, imputation and genotype-phenotype analysis by study for BMD meta-analysis. (XLSX) [file pgen.1002745.s019.xlsx]

## Sheet: Sheet1
Table S9. Genome-wide genotyping, imputation and genotype-phenotype analysis by study for BMD meta-analysis
Study	Study design	Study base	sample Call rate	SNP Call Rate	SNP HWE	MAF	other filters	Imputation Software	reference dataset	Genotype-Phenotype Software	Lambda
AFOS	Cohort/ Founder population	Population‐based	> 95%	≥ 95%	<1E-6	>0.01	1) missing covariate data; 2) genotype data not imputed at time of analysis.	MACH	HapMap2_rel22	MMAP (J. O'Connell)	1.0514
AOGC	Extreme truncate selection	Population‐based, clinical‐based	> 98%	≥ 95%	<1E-6	>0.01	1) missing DNA; 2) gender mismatch with typed X‐linked markers; 3) excess autosomal heterozygosity 4) duplicates and/or 1st or 2nd degree relatives 5) ethnic outliers 6) missing body weight and height.	MACH	HapMap2_rel22	mach2qtl	0.9904
GOOD	Cohort	Population‐based	≥ 97.5%	≥ 98%	<1E-6	>0.01	1) excess autosomal heterozygosity > 0.336~FDR>0.1%; 2) duplicates and/or 1st or 2nd degree relatives using IBS probabilities >97% from PLINK; 3) ethnic outliers using IBS distances > 3SD from PLINK.	MACH	HapMap2_rel22	GRIMP	1.0142
TUK1	Cohort	Population‐based, family‐based	≥ 98%	≥ 95%	<1E-6	>0.01	1) autosomal heterozygosity <0.33 or > 0.37; 2) ethnic outliers (using STRUCTURE); 3) missing BMD or weight measurements	IMPUTE v2	HapMap2_rel22	GenABLE	1.0089
TUK23	Cohort	Population‐based, family‐based	≥ 98%	≥ 95%	<1E-6	>0.01	1) autosomal heterozygosity <0.33 or > 0.37; 2) ethnic outliers (using STRUCTURE); 3) missing BMD or weight measurements	IMPUTE v3	HapMap2_rel22	GenABLE	1.0037
HWE, Hardy-Weinberg Equilibrium; MAF, Minor allele frequency;
